# Supplementary material for: The clinical and prognostic correlation of HRNPM and SLC1A5 in pathogenesis and prognosis in epithelial ovarian cancer
Source: PLoS One. 2017 Jun 13;12(6):e0179363. doi: 10.1371/journal.pone.0179363 (PMC5469483; doi:10.1371/journal.pone.0179363)
Supplement: S1 Table — (XLSX) [file pone.0179363.s001.xlsx]

## Sheet: PlosOne
Age	Stage	Type	Histology	Grade	BMI	WHO	Disease free survival	Survival months	p21	p27	PUMA	VEGFA_R2	HRNPM	SLC1A5	HNRPMK	SLC1A5kat	PUMAkat	p27kat	PTEN_K	VEGFR_2	p21K
64	IC	type II tumors	serös	2	23.0518	0	recurrence	94	0	+	2	1	2	1	HRNPM+	SLC1A5+	PUMA+	p27+	PTEN-	VEGFR2+	p21-
53	IC	type II tumors	serös	3	27.2817	2	recurrence	82	0	+f	0	1	2	-2	HRNPM+	SLC1A5+	PUMA-	p27-	PTEN-	VEGFR2+	p21-
44	IC	type II tumors	serös	3	24.3375	1	recurrence	63	0	+	1	2	-2	3	HRNPM-	SLC1A5+	PUMA-	p27+	PTEN-	VEGFR2+	p21-
60	IA	type II tumors	serös	2	26.8977	0	recurrence	72	0	+	1	1	3	1	HRNPM+	SLC1A5+	PUMA-	p27+	PTEN+	VEGFR2+	p21-
70	IIC	type I tumors	mucinös	3	25.2826	0	recurrence	37	0	+	1		2	1	HRNPM+	SLC1A5+	PUMA-	p27+	PTEN-	VEGFR2+	p21-
58	IC	type I tumors	mucinös	2	37.3932	0	recurrence	11	1	+f	0	4	1	0	HRNPM-	SLC1A5-	PUMA-	p27-	PTEN-	VEGFR2-	p21+
66	IIC	type I tumors	mucinös	3	26.4915	1	recurrence	71	0	+	1	1	1	2	HRNPM-	SLC1A5+	PUMA-	p27+	PTEN-	VEGFR2+	p21-
63	IA	type I tumors	mucinös	1	25.5296	1	recurrence	9		-	1	4	2	-1	HRNPM+	SLC1A5-	PUMA-	p27-	PTEN-	VEGFR2-
62	IC	type II tumors	endometroid	3	22.0522	1	recurrence	101	0	-	2	1	3	0	HRNPM+	SLC1A5-	PUMA+	p27-	PTEN-	VEGFR2+	p21-
63	IIC	type I tumors	endometroid	1	32.6608	0	recurrence	14	0	-	1	2	2	1	HRNPM+	SLC1A5+	PUMA-	p27-	PTEN-	VEGFR2+	p21-
71	IC	type II tumors	endometroid	3	42.8617	1	recurrence	43	1	++	2	1	3	3	HRNPM+	SLC1A5+	PUMA+	p27+	PTEN-	VEGFR2+	p21+
62	IIC	type II tumors	endometroid	3	22.4813	0	recurrence	29	0	+	2	1	1	1	HRNPM-	SLC1A5+	PUMA+	p27+	PTEN+	VEGFR2+	p21-
56	IIA	type I tumors	endometroid	2	26.0276	2	recurrence	71	0	-	1	4	1	1	HRNPM-	SLC1A5+	PUMA-	p27-	PTEN-	VEGFR2-	p21-
58	IIC	type II tumors	endometroid	3	25.9635	1	recurrence	86	0	-	1		2	-1	HRNPM+	SLC1A5-	PUMA-	p27-	PTEN-	VEGFR2+	p21-
51	IIC	type II tumors	endometroid	3	21.3001	1	recurrence	63	0	++	1		3	1	HRNPM+	SLC1A5+	PUMA-	p27+	PTEN-	VEGFR2+	p21-
77	IC	type II tumors	endometroid	3	27.2096	2	recurrence	53	0	-	1	1	-1	0	HRNPM-	SLC1A5-	PUMA-	p27-	PTEN-	VEGFR2+	p21-
38	IC	type I tumors	clear cell	3	31.2213	1	recurrence	12	1	+f	2	3	2	-1	HRNPM+	SLC1A5-	PUMA+	p27-	PTEN-	VEGFR2-	p21+
50	IC	type I tumors	clear cell	3	31.6242	2	recurrence	78	1	-	2		2	1	HRNPM+	SLC1A5+	PUMA+	p27-	PTEN-	VEGFR2-	p21+
63	IC	type I tumors	clear cell	3	23.8087	2	recurrence	53	0	-	1		1	0	HRNPM-	SLC1A5-	PUMA-	p27-	PTEN-	VEGFR2-	p21-
23	IIC	type I tumors	clear cell	3	20.5688	1	recurrence	33	0	-	1		0	0	HRNPM-	SLC1A5-	PUMA-	p27-	PTEN-	VEGFR2-	p21-
69	IB	type I tumors	serös	1	28.5483	1	recurrence	68	0	-	2	1					PUMA+	p27-	PTEN-	VEGFR2+	p21-
67	IC	type II tumors	serös	3	23.3844	2	recurrence	77	0	+	2	2	3	2	HRNPM+	SLC1A5+	PUMA+	p27+	PTEN-	VEGFR2+	p21-
75	IIC	type II tumors	serös	3	37.1335	1	recurrence	53	1	-	2	1	3	1	HRNPM+	SLC1A5+	PUMA+	p27-	PTEN-	VEGFR2-	p21+
79	IC	type II tumors	serös	2	27.1816	3	recurrence	5	0	+	1	4	1	1	HRNPM-	SLC1A5+	PUMA-	p27+	PTEN+	VEGFR2-	p21-
54	IC	type II tumors	serös	2	21.4109	2	recurrence	16	0	+	1		-1	1	HRNPM-	SLC1A5+	PUMA-	p27+	PTEN-	VEGFR2+	p21-
64	IB	type II tumors	serös	2	24.0055	1	recurrence	71	0	1	2	1	2	1	HRNPM+	SLC1A5+	PUMA+	p27+	PTEN+	VEGFR2+	p21-
84	IIB	type II tumors	serös	3	27.8852	0	recurrence	33	0	+	2	1	2	2	HRNPM+		PUMA+	p27+	PTEN-	VEGFR2+	p21-
58	IC	type I tumors	serös	1	28.578	1	recurrence	77	2	+f	1	4	3	-1	HRNPM+	SLC1A5-	PUMA-	p27-	PTEN-	VEGFR2-	p21+
54	IA	type I tumors	serös	1	24.7475	1	recurrence	57	2	+f	1	3	2	1	HRNPM+	SLC1A5+	PUMA-	p27-	PTEN+	VEGFR2-	p21+
49	IIC	type II tumors	serös	3	28.1969	1	recurrence	35	0	+	2	1	2	2	HRNPM+	SLC1A5+	PUMA+	p27+	PTEN+	VEGFR2+	p21-
65	IC	type I tumors	serös	1	25.5296	0	recurrence	95	0	+	1	2	2	1	HRNPM+	SLC1A5+	PUMA-	p27+	PTEN-	VEGFR2+	p21-
49	IIC	type II tumors	serös	2	18.1955	2	recurrence	100	0	++	2	1	2	1	HRNPM+	SLC1A5+	PUMA+	p27+	PTEN-	VEGFR2+	p21-
59	IIC	type II tumors	serös	3	25.0995	2	recurrence	36	2	-	1		2	0	HRNPM+	SLC1A5-	PUMA-	p27-	PTEN-	VEGFR2+	p21+
77	IA	type I tumors	serös	1	20.5499	2	0	91	1	++	2	2	-1	-1	HRNPM-	SLC1A5-	PUMA+	p27+	PTEN-	VEGFR2+	p21+
67	IB	type II tumors	serös	3	34.2403	0	0	89	0	+	1	1	1	2	HRNPM-	SLC1A5+	PUMA-	p27+	PTEN-	VEGFR2+	p21-
68	IC	type II tumors	serös	3	25.4581	1	0	63	0	+	2	1	3	2	HRNPM+	SLC1A5+	PUMA+	p27+	PTEN-	VEGFR2+	p21-
75	IA	type II tumors	serös	3	22.3133	0	0	57	0	+	1		2	-1	HRNPM+	SLC1A5-	PUMA-	p27+	PTEN-	VEGFR2+	p21-
54	IC	type II tumors	serös	3	24.5243	0	0	36		+	1		1	1	HRNPM-	SLC1A5+	PUMA-	p27+	PTEN+	VEGFR2-
73	IC	type I tumors	serös	1		1	0	83	0	+	2	1	2	3	HRNPM+	SLC1A5+	PUMA+	p27+	PTEN+	VEGFR2+	p21-
55	IC	type II tumors	serös	2	21.4844	0	0	76	0	+	1	1	1	1	HRNPM-	SLC1A5+	PUMA-	p27+	PTEN+	VEGFR2+	p21-
52	IC	type II tumors	serös	2	24.1672	0	0	57	0	+	2	1	1	2	HRNPM-	SLC1A5+	PUMA+	p27+	PTEN+	VEGFR2+	p21-
54	IC	type II tumors	serös	2	22.0317	1	0	85	0	+	0	4	1	0	HRNPM-	SLC1A5-	PUMA-	p27+	PTEN-	VEGFR2+	p21-
38	IC	type I tumors	mucinös	1	30.4705	1	0	97	0	+f	2	1	2	1	HRNPM+	SLC1A5+	PUMA+	p27-	PTEN-	VEGFR2+	p21-
33	IA	type I tumors	mucinös	1	20.5499	0	0	103	1	+	2	1	3	1	HRNPM+	SLC1A5+	PUMA+	p27+	PTEN-	VEGFR2+	p21+
57	IA	type I tumors	mucinös	1	26.1738	1	0	101	0	-	1	2	1	1	HRNPM-	SLC1A5+	PUMA-	p27-	PTEN-	VEGFR2+	p21-
75	IC	type I tumors	mucinös	1	27.1203	1	0	83	0	++	1	1	1	2	HRNPM-	SLC1A5+	PUMA-	p27+	PTEN-	VEGFR2+	p21-
48	IA	type I tumors	mucinös	1	20.4491	1	0	80	0	+f	1	2	2	2	HRNPM+	SLC1A5+	PUMA-	p27-	PTEN-	VEGFR2+	p21-
46	IA	type I tumors	mucinös	1	29.6158	0	0	78	0	-	1	1	2	2	HRNPM+	SLC1A5+	PUMA-	p27-	PTEN-	VEGFR2+	p21-
37	IA	type I tumors	mucinös	2	24.0344	0	0	63	1	-	1		1	1	HRNPM-	SLC1A5+	PUMA-	p27-	PTEN+	VEGFR2+	p21+
69	IA	type I tumors	mucinös	1	27.9155	0	0	51	0	-	1		2	2	HRNPM+	SLC1A5+	PUMA-	p27-	PTEN-	VEGFR2+	p21-
82	IA	type I tumors	mucinös	2	20.8209	1	0	69	0	+f	2	3	-2	1	HRNPM-	SLC1A5+	PUMA+	p27-	PTEN+	VEGFR2-	p21-
67	IA	type I tumors	mucinös	2	24.0882	1	0	52	0	+f	2	2	2	1	HRNPM+		PUMA+	p27-	PTEN-	VEGFR2+	p21-
31	IA	type I tumors	mucinös	1	34.0176	1	0	50	0	-	1	4	2	1	HRNPM+	SLC1A5+	PUMA-	p27-	PTEN-	VEGFR2-	p21-
35	IA	type I tumors	mucinös	1	23.1206	0	0	50	0	+f	1		2	1	HRNPM+	SLC1A5+	PUMA-	p27-		VEGFR2-	p21-
37	IA	type I tumors	mucinös	3	20.984	1	0	102	1	+	2		2	2	HRNPM+	SLC1A5+	PUMA+	p27+	PTEN+	VEGFR2+	p21+
57	IC	type I tumors	mucinös	2	24.4898	1	0	25	0	-	1		1	1	HRNPM-	SLC1A5+	PUMA-	p27-	PTEN-	VEGFR2-	p21-
50	IIC	type I tumors	mucinös	2	25.3069	1	0	50	0	-	2		2	-1	HRNPM+	SLC1A5-	PUMA+	p27-	PTEN-	VEGFR2+	p21-
25	IC	type I tumors	endometroid	2	17.6309	0	0	72	0	-	1	4	0	0	HRNPM-	SLC1A5-	PUMA-	p27-	PTEN-	VEGFR2-	p21-
57	IA	type II tumors	endometroid	3	22.3133	1	0	76	1	++	2	2	2	2	HRNPM+	SLC1A5+	PUMA+	p27+	PTEN-	VEGFR2+	p21+
45	IC	type I tumors	endometroid	2	23.0112	1	0	92	2	++	1	1	1	2	HRNPM-	SLC1A5+	PUMA-	p27+	PTEN-	VEGFR2+	p21+
68	IC	type I tumors	endometroid	2	28.125	1	0	75	0	+f	2	1	2	2	HRNPM+	SLC1A5+	PUMA+	p27-	PTEN-	VEGFR2+	p21-
52	IA	type I tumors	endometroid	2	23.0469	2	0	66	0	+	1	4	2	1	HRNPM+	SLC1A5+	PUMA-	p27+	PTEN-	VEGFR2-	p21-
53	IC	type I tumors	endometroid	2	20.5714	0	0	56	1	++	1		3	2	HRNPM+	SLC1A5+	PUMA-	p27+	PTEN-	VEGFR2+	p21+
52	IA	type I tumors	endometroid	1	35.629	1	0	62	0	+	1	2	2	1	HRNPM+	SLC1A5+	PUMA-	p27+	PTEN-	VEGFR2+	p21-
67	IA	type I tumors	endometroid	2	29.7339	3	0	43	2	++	2	1	3	2	HRNPM+	SLC1A5+	PUMA+	p27+	PTEN-	VEGFR2+	p21+
65	IA	type I tumors	endometroid	1	30.8112	2	0	68	1	-	1	1	3	2	HRNPM+	SLC1A5+	PUMA-	p27-	PTEN-	VEGFR2+	p21+
51	IIA	type II tumors	endometroid	3	23.0469	1	0	77	1	++	2	1	3	1	HRNPM+	SLC1A5+	PUMA+	p27+	PTEN-	VEGFR2+	p21+
68	IIC	type I tumors	endometroid	2	26.4381	1	0	104	1	-	2	2	2	1	HRNPM+	SLC1A5+	PUMA+	p27-	PTEN-	VEGFR2+	p21+
70	IA	type I tumors	endometroid	1	28.3266	0	0	51	0	+	1	1	3	2	HRNPM+	SLC1A5+	PUMA-	p27+	PTEN+	VEGFR2+	p21-
59	IC	type I tumors	endometroid	2	31.2213	1	0	58	0	+	1	1	-1	1	HRNPM-	SLC1A5+	PUMA-	p27+	PTEN+	VEGFR2+	p21-
47	IC	type I tumors	endometroid	2	23.7118	0	0	103	1	++	2	1	3	2	HRNPM+	SLC1A5+	PUMA+	p27+	PTEN+	VEGFR2+	p21+
49	IC	type II tumors	endometroid	3	23.8087	1	0	46	2	+	1		3	2	HRNPM+	SLC1A5+	PUMA-	p27+	PTEN-	VEGFR2+	p21+
45	IC	type I tumors	endometroid	2	23.8087	1	0	87	1	++	2	1	3	1	HRNPM+	SLC1A5+	PUMA+	p27+	PTEN-	VEGFR2+	p21+
65	IC	type I tumors	endometroid	2	23.7332	1	0	51	0	+f	2	4	2	1	HRNPM+	SLC1A5+	PUMA+	p27-	PTEN-	VEGFR2-	p21-
68	IC	type I tumors	endometroid	2	25.0995	1	0	58	0	-	1	1	0	0	HRNPM-	SLC1A5-	PUMA-	p27-	PTEN+	VEGFR2+	p21-
60	IA	type I tumors	endometroid	2	23.1206	2	0	72	1	+	1	1	2	2	HRNPM+	SLC1A5+	PUMA-	p27+	PTEN-	VEGFR2+	p21+
49	IC	type I tumors	endometroid	1	24.9108	1	0	55	0	+	2	2	2	1	HRNPM+	SLC1A5+	PUMA+	p27+	PTEN-	VEGFR2+	p21-
51	IC	type II tumors	endometroid	3	19.7232	1	0	67	1	++	1		2	1	HRNPM+	SLC1A5+	PUMA-	p27+	PTEN-	VEGFR2+	p21+
50	IB	type II tumors	endometroid	3	44.5312	1	0	66	0	-	1		2	0	HRNPM+	SLC1A5-	PUMA-	p27-	PTEN+	VEGFR2+	p21-
75	IC	type I tumors	endometroid	2	28.125		0	57	1	++f	1	1	3	-1	HRNPM+	SLC1A5-	PUMA-	p27+	PTEN-	VEGFR2-	p21+
66	IA	type I tumors	endometroid	2	21.4109	0	0	97	0	+	0	4	1	1	HRNPM-	SLC1A5+	PUMA-	p27+	PTEN-	VEGFR2+	p21-
51	IB	type II tumors	endometroid	3	24.1588	0	0	52	0	+	2	1	2	2	HRNPM+	SLC1A5+	PUMA+	p27+	PTEN+	VEGFR2+	p21-
79	IC	type II tumors	endometroid	3	18.6709	1	0	62	0	+	2	1	2	2	HRNPM+	SLC1A5+	PUMA+	p27+	PTEN+	VEGFR2+	p21-
60	IA	type I tumors	endometroid	2		1	0	50	1	-	2	4	1	1	HRNPM-	SLC1A5+	PUMA+	p27-	PTEN-	VEGFR2-	p21+
59	IA	type I tumors	endometroid	2	23.8751	0	0	63	0	+	2	4	2	1	HRNPM+	SLC1A5+	PUMA+	p27+	PTEN-	VEGFR2+	p21-
70	IA	type I tumors	endometroid	2	25.4028	1	0	93	0	+	2		1	0	HRNPM-	SLC1A5-	PUMA+	p27+	PTEN-	VEGFR2-	p21-
67	IA	type I tumors	endometroid	2	20.8209	0	0	78	0	+	2		2	0	HRNPM+	SLC1A5-	PUMA+	p27+	PTEN-	VEGFR2+	p21-
51	IC	type I tumors	endometroid	2	25.2174	1	0	39	1	-	2		3	1	HRNPM+	SLC1A5+	PUMA+	p27-	PTEN-	VEGFR2+	p21+
54	IIC	type I tumors	clear cell	3	31.5537	0	0	94	1	+	2	1	1	2	HRNPM-	SLC1A5+	PUMA+	p27+	PTEN-	VEGFR2+	p21+
68	IA	type I tumors	clear cell	3	21.7738	0	0	72	0	++	2	1	1	2	HRNPM-	SLC1A5+	PUMA+	p27+	PTEN-	VEGFR2+	p21-
54	IC	type I tumors	clear cell	3	23.5078	1	0	54	1	+	1	2	2	-1	HRNPM+	SLC1A5-	PUMA-	p27+	PTEN-	VEGFR2+	p21+
65	IA	type I tumors	clear cell	3	19.1953	0	0	82	0	+f	1	3	1	1	HRNPM-	SLC1A5+	PUMA-	p27-	PTEN-	VEGFR2-	p21-
82	IC	type I tumors	clear cell	3	22.2063	2	0	65	1	+	1	2	3	1	HRNPM+	SLC1A5+	PUMA-	p27+	PTEN-	VEGFR2+	p21+
59	IC	type I tumors	clear cell	3	24.9108	1	0	49	2	++	1	1	2	2	HRNPM+	SLC1A5+	PUMA-	p27+	PTEN-	VEGFR2+	p21+
68	IIC	type I tumors	clear cell	3	26.3465	3	0	87	2	++	1		2	1	HRNPM+	SLC1A5+	PUMA-	p27+	PTEN-	VEGFR2+	p21+
64	IC	type I tumors	clear cell	3	23.1473	1	0	62	1	++	1	4	2	-1	HRNPM+	SLC1A5-	PUMA-	p27+	PTEN-	VEGFR2+	p21+
46	IC	type I tumors	clear cell	3	24.0055	2	0	59	1	+	1		2	0	HRNPM+	SLC1A5-	PUMA-	p27+	PTEN-	VEGFR2-	p21+
41	IIC	type II tumors	anaplastisk	3	18.4265	1	0	98	0	++	2	1	2	3	HRNPM+	SLC1A5+	PUMA+	p27+	PTEN+	VEGFR2+	p21-
44	IA	type II tumors	anaplastisk	3	22.8571	1	0	68	0	+	2	2	3	1	HRNPM+	SLC1A5+	PUMA+	p27+	PTEN-	VEGFR2+	p21-
61	IC	type II tumors	serös	3	22.8624	1	0	110	1	2	2	4	1	2	HRNPM-	SLC1A5+	PUMA+	p27+	PTEN+	VEGFR2-	p21+
68	IC	type II tumors	serös	2	23.3067	1	0	95	2	+f	1	1	2	1	HRNPM+	SLC1A5+	PUMA-	p27-	PTEN-	VEGFR2+	p21+
59	IA	type II tumors	serös	2	20.0288	0	0	84	0	-	1	2	2	1	HRNPM+	SLC1A5+	PUMA-	p27-	PTEN-	VEGFR2+	p21-
71	IA	type II tumors	serös	3	25.5588	0	0	83	1	++	1	4	2	1	HRNPM+	SLC1A5+	PUMA-	p27+	PTEN+	VEGFR2-	p21+
76	IA	type II tumors	serös	2	26.6193	2	0	14	1	-	2	1	3	2	HRNPM+	SLC1A5+	PUMA+	p27-	PTEN-	VEGFR2+	p21+
50	IC	type I tumors	serös	1	29.7619	1	0	62	0	+	2		3	0	HRNPM+	SLC1A5-	PUMA+	p27+	PTEN-	VEGFR2+	p21-
54	IC	type I tumors	serös	1	29.0174	2	0	58	1	+f	2	1	-1	1	HRNPM-	SLC1A5+	PUMA+	p27-	PTEN+	VEGFR2+	p21+
79	IB	type II tumors	serös	3	34.8899	3	0	59	1	++	1	1	2	2	HRNPM+	SLC1A5+	PUMA-	p27+	PTEN-	VEGFR2+	p21+
60	IC	type II tumors	serös	2	33.2671	1	0	50	-	+f	2	2	3	1	HRNPM+	SLC1A5+	PUMA+	p27-	PTEN-	VEGFR2+	p21-
71	IC	type I tumors	serös	1	28.1969	1	0	59	0	+f	2	1	3	2	HRNPM+	SLC1A5+	PUMA+	p27-	PTEN-	VEGFR2+	p21-
67	IA	type II tumors	serös	2	18.1955	1	0	67	0	++	2	1	3	1	HRNPM+	SLC1A5+	PUMA+	p27+	PTEN-	VEGFR2+	p21-
65	IA	type II tumors	serös	3	23.3067	1	0	89	0	+	0	1	1	0	HRNPM-	SLC1A5-	PUMA-	p27+	PTEN-	VEGFR2+	p21-
64	IC	type II tumors	serös	3	24.5089	3	0	98	0	+f	1	3	1	1	HRNPM-	SLC1A5+	PUMA-	p27-	PTEN-	VEGFR2-	p21-
56	IIC	type II tumors	serös	3	18.5568	3	0	92	0	-	1		2	2	HRNPM+	SLC1A5+	PUMA-	p27-	PTEN-	VEGFR2+	p21-
45	IC	type I tumors	serös	1	24.6097	0	0	59	0	+f	1		3	-1	HRNPM+	SLC1A5-	PUMA-	p27-	PTEN-	VEGFR2+	p21-
56	IC	type II tumors	serös	3	20.4491	0	0	50	0	++	2		3	1	HRNPM+	SLC1A5+	PUMA+	p27+	PTEN-	VEGFR2+	p21-
64	IC	type II tumors	serös	3	20.0288	2	0	40	0	-	1		2	0	HRNPM+	SLC1A5-	PUMA-	p27-	PTEN-	VEGFR2+	p21-
45	IC	type II tumors	serös	2		1	0	104	0	++	2	1	1	0	HRNPM-	SLC1A5-	PUMA+	p27+	PTEN-	VEGFR2+	p21-
75	IC	type I tumors	serös	1	27.8852	1	0	101	0	-	1	4	1	0	HRNPM-	SLC1A5-	PUMA-	p27-	PTEN-	VEGFR2-	p21-
81	IC	type II tumors	serös	3	20.3125	2	0	41	0	+		1	2	1	HRNPM+	SLC1A5+		p27+	PTEN+	VEGFR2+	p21-
50	IA	type I tumors	serös	1	25.721	1	0	50	1	+f	2		2	2	HRNPM+	SLC1A5+	PUMA+	p27-	PTEN-	VEGFR2+	p21+
65	IC	type I tumors	serös	1	24.6094	0	0	81	1	-	2	1	3	2	HRNPM+	SLC1A5+	PUMA+	p27-	PTEN-	VEGFR2+	p21+
47	IC	type II tumors	serös	2	26.7949	2	0	61	1	++	2	1	2	2	HRNPM+	SLC1A5+	PUMA+	p27+	PTEN-	VEGFR2+	p21+
59	IC	type II tumors	serös	3	23.2438	1	0	51	0	++	1		3	1	HRNPM+	SLC1A5+	PUMA-	p27+	PTEN-	VEGFR2+	p21-
66	IC	type I tumors	endometroid	2	30.1162	2	0	64	1	++	2	2	1	1	HRNPM-	SLC1A5+	PUMA+	p27+	PTEN-	VEGFR2+	p21+
